# Supplementary material for: Experiences of general practitioners, home care nurses, physiotherapists and seniors involved in a multidisciplinary home-based fall prevention programme: a mixed method study
Source: BMC Health Serv Res. 2016 Sep 5;16(1):469. doi: 10.1186/s12913-016-1719-5 (PMC5011799; doi:10.1186/s12913-016-1719-5)
Supplement: Additional file 3: — SPSS data file health professionals. (XLS 71 kb) [file 12913_2016_1719_MOESM3_ESM.xls]

## Sheet: Datafile  Health Professionals_all
id	gruppe	alter	sex	standort	pract	organisation	information	aufwand	a1	b1	c1	a21	a22	a3	b3	c3	d3	d31	d32	d33	d34	e3	f3	g3	h3	i3	j3	k3	l3	m3	n3	o3	a4	b4	a5	b5	c5	d5	e5	f5	g5	h5	i5	j5	k5	l5	m5	n5	o5
1	1	67	1	2	35	#NULL!	#NULL!	#NULL!	2	1	1	#NULL!	#NULL!	#NULL!	#NULL!	#NULL!	#NULL!	#NULL!	#NULL!	#NULL!	#NULL!	0	#NULL!	#NULL!	#NULL!	#NULL!	#NULL!	#NULL!	#NULL!	#NULL!	#NULL!	#NULL!	#NULL!	#NULL!	#NULL!	#NULL!	#NULL!	#NULL!	#NULL!	#NULL!	#NULL!	#NULL!	#NULL!	#NULL!	#NULL!	#NULL!	#NULL!	#NULL!	#NULL!
2	1	51	1	2	19	1	1	1	1	1	2	1	2	#NULL!	#NULL!	1	1	#NULL!	#NULL!	#NULL!	#NULL!	2	1	1	1	1	1	#NULL!	1	1	1	1	1	2	1	1	1	1	2	2	2	1	2	2	2	2	2	2	2
3	1	48	1	2	1	#NULL!	#NULL!	#NULL!	2	1	1	#NULL!	#NULL!	#NULL!	#NULL!	#NULL!	#NULL!	#NULL!	#NULL!	#NULL!	#NULL!	0	#NULL!	#NULL!	#NULL!	#NULL!	#NULL!	#NULL!	#NULL!	#NULL!	#NULL!	#NULL!	#NULL!	#NULL!	#NULL!	#NULL!	#NULL!	#NULL!	#NULL!	#NULL!	#NULL!	#NULL!	#NULL!	#NULL!	#NULL!	#NULL!	#NULL!	#NULL!	#NULL!
4	1	44	1	2	9	1	1	1	1	1	1	1	2	#NULL!	#NULL!	1	2	2	2	2	1	0	1	2	1	1	2	#NULL!	2	1	1	1	1	2	1	1	2	2	2	2	2	1	1	1	1	2	2	1	2
5	1	#NULL!	2	2	19	#NULL!	#NULL!	#NULL!	1	#NULL!	#NULL!	1	2	#NULL!	#NULL!	1	2	2	2	2	1	0	#NULL!	#NULL!	#NULL!	#NULL!	#NULL!	#NULL!	#NULL!	#NULL!	#NULL!	1	#NULL!	#NULL!	#NULL!	#NULL!	#NULL!	#NULL!	#NULL!	#NULL!	#NULL!	#NULL!	#NULL!	#NULL!	#NULL!	#NULL!	#NULL!	#NULL!	#NULL!
6	1	63	1	2	#NULL!	#NULL!	#NULL!	#NULL!	2	1	1	#NULL!	#NULL!	#NULL!	#NULL!	#NULL!	#NULL!	#NULL!	#NULL!	#NULL!	#NULL!	0	#NULL!	#NULL!	#NULL!	#NULL!	#NULL!	#NULL!	#NULL!	#NULL!	#NULL!	#NULL!	#NULL!	#NULL!	#NULL!	#NULL!	#NULL!	#NULL!	#NULL!	#NULL!	#NULL!	#NULL!	#NULL!	#NULL!	#NULL!	#NULL!	#NULL!	#NULL!	#NULL!
7	1	61	1	1	29	#NULL!	#NULL!	#NULL!	2	1	1	#NULL!	#NULL!	#NULL!	#NULL!	#NULL!	2	#NULL!	#NULL!	#NULL!	#NULL!	0	#NULL!	#NULL!	#NULL!	#NULL!	#NULL!	#NULL!	#NULL!	#NULL!	#NULL!	1	#NULL!	1	#NULL!	#NULL!	#NULL!	#NULL!	#NULL!	#NULL!	#NULL!	#NULL!	#NULL!	#NULL!	#NULL!	#NULL!	#NULL!	#NULL!	#NULL!
8	1	48	1	1	13	1	1	1	1	1	2	1	2	#NULL!	#NULL!	1	2	#NULL!	#NULL!	#NULL!	1	0	1	#NULL!	1	2	2	#NULL!	1	1	1	1	1	2	1	1	1	1	2	1	1	1	2	2	2	1	2	2	2
9	1	54	2	1	21	1	1	1	1	1	1	2	1	#NULL!	#NULL!	1	1	#NULL!	#NULL!	#NULL!	#NULL!	2	1	1	1	1	2	#NULL!	1	1	1	1	1	2	1	1	1	1	2	1	2	1	1	1	2	1	2	2	2
10	1	63	1	2	31	1	1	1	1	1	1	#NULL!	#NULL!	#NULL!	#NULL!	1	1	#NULL!	#NULL!	#NULL!	#NULL!	1	1	1	1	2	2	#NULL!	1	1	1	1	1	1	1	2	2	1	2	1	2	1	1	2	1	2	2	1	2
11	1	39	1	2	3	1	1	1	1	1	1	1	1	#NULL!	#NULL!	1	1	#NULL!	#NULL!	#NULL!	#NULL!	5	1	1	1	1	1	#NULL!	1	2	1	1	1	2	1	1	1	1	2	1	2	1	2	1	2	2	1	2	2
12	1	62	1	2	29	#NULL!	1	1	1	1	1	1	2	#NULL!	#NULL!	1	2	2	2	2	1	0	#NULL!	#NULL!	1	1	1	#NULL!	#NULL!	#NULL!	#NULL!	1	1	2	1	1	1	1	2	1	1	2	2	2	2	2	1	2	2
13	1	63	1	2	32	#NULL!	1	#NULL!	1	1	1	1	2	#NULL!	#NULL!	#NULL!	2	2	2	2	1	0	#NULL!	#NULL!	1	1	2	#NULL!	#NULL!	#NULL!	1	1	#NULL!	#NULL!	1	1	1	1	#NULL!	1	2	2	2	2	2	2	2	1	2
14	1	49	1	2	1	#NULL!	#NULL!	#NULL!	2	1	1	#NULL!	#NULL!	#NULL!	#NULL!	#NULL!	#NULL!	#NULL!	#NULL!	#NULL!	#NULL!	0	#NULL!	#NULL!	#NULL!	#NULL!	#NULL!	#NULL!	#NULL!	#NULL!	#NULL!	#NULL!	#NULL!	#NULL!	#NULL!	#NULL!	#NULL!	#NULL!	#NULL!	#NULL!	#NULL!	#NULL!	#NULL!	#NULL!	#NULL!	#NULL!	#NULL!	#NULL!	#NULL!
15	1	58	1	1	23	#NULL!	2	1	1	1	1	#NULL!	#NULL!	#NULL!	#NULL!	1	1	2	2	1	2	1	#NULL!	2	2	2	2	#NULL!	2	2	#NULL!	2	1	2	1	1	1	2	2	1	2	2	2	2	1	2	2	1	2
16	1	63	1	2	29	1	1	1	1	1	1	1	1	#NULL!	#NULL!	1	1	#NULL!	#NULL!	#NULL!	#NULL!	1	1	1	1	2	1	#NULL!	1	2	1	2	1	2	1	1	1	1	1	1	1	1	1	1	2	2	1	2	2
17	1	59	1	2	18	1	1	1	1	1	1	2	1	#NULL!	#NULL!	1	1	#NULL!	#NULL!	#NULL!	#NULL!	3	1	1	1	1	2	#NULL!	1	1	1	2	1	2	1	1	1	1	1	1	1	2	1	1	2	2	1	1	1
18	1	67	1	2	34	2	2	1	1	1	1	1	2	#NULL!	#NULL!	1	2	2	2	1	2	0	2	2	2	1	2	#NULL!	2	2	2	2	1	2	1	2	2	2	2	2	2	1	2	2	2	1	2	2	2
19	1	#NULL!	1	2	28	#NULL!	#NULL!	#NULL!	2	1	1	#NULL!	#NULL!	#NULL!	#NULL!	#NULL!	#NULL!	#NULL!	#NULL!	#NULL!	#NULL!	0	#NULL!	#NULL!	#NULL!	#NULL!	#NULL!	#NULL!	#NULL!	#NULL!	#NULL!	#NULL!	#NULL!	#NULL!	#NULL!	#NULL!	#NULL!	#NULL!	#NULL!	#NULL!	#NULL!	#NULL!	#NULL!	#NULL!	#NULL!	#NULL!	#NULL!	#NULL!	#NULL!
20	1	50	1	2	14	1	1	1	1	#NULL!	#NULL!	1	2	#NULL!	#NULL!	1	1	#NULL!	#NULL!	#NULL!	#NULL!	2	1	1	1	1	1	#NULL!	1	1	2	1	1	2	1	1	1	1	2	1	1	1	1	1	2	1	1	2	1
21	1	45	1	2	10	#NULL!	#NULL!	#NULL!	2	1	1	#NULL!	#NULL!	#NULL!	#NULL!	#NULL!	#NULL!	#NULL!	#NULL!	#NULL!	#NULL!	0	#NULL!	#NULL!	#NULL!	#NULL!	#NULL!	#NULL!	#NULL!	#NULL!	#NULL!	#NULL!	#NULL!	#NULL!	#NULL!	#NULL!	#NULL!	#NULL!	#NULL!	#NULL!	#NULL!	#NULL!	#NULL!	#NULL!	#NULL!	#NULL!	#NULL!	#NULL!	#NULL!
22	1	50	1	1	17	1	1	1	1	1	2	1	2	#NULL!	#NULL!	1	1	#NULL!	#NULL!	#NULL!	#NULL!	3	1	1	1	1	1	#NULL!	1	1	1	1	1	2	1	1	1	1	1	1	1	1	1	1	1	1	1	1	1
23	1	56	1	1	19	#NULL!	#NULL!	#NULL!	1	1	1	#NULL!	#NULL!	#NULL!	#NULL!	#NULL!	2	#NULL!	#NULL!	#NULL!	1	0	#NULL!	#NULL!	#NULL!	#NULL!	#NULL!	#NULL!	#NULL!	#NULL!	#NULL!	#NULL!	#NULL!	#NULL!	#NULL!	#NULL!	#NULL!	#NULL!	#NULL!	#NULL!	#NULL!	#NULL!	#NULL!	#NULL!	#NULL!	#NULL!	#NULL!	#NULL!	#NULL!
24	1	57	2	1	20	1	1	1	1	1	1	1	2	#NULL!	#NULL!	1	1	#NULL!	#NULL!	#NULL!	#NULL!	3	1	#NULL!	1	1	2	#NULL!	1	1	1	1	1	2	2	1	1	2	2	2	2	2	2	2	2	2	2	1	2
25	1	56	1	2	23	#NULL!	#NULL!	#NULL!	2	1	1	#NULL!	#NULL!	#NULL!	#NULL!	#NULL!	#NULL!	#NULL!	#NULL!	#NULL!	#NULL!	0	#NULL!	#NULL!	#NULL!	#NULL!	#NULL!	#NULL!	#NULL!	#NULL!	#NULL!	#NULL!	#NULL!	#NULL!	#NULL!	#NULL!	#NULL!	#NULL!	#NULL!	#NULL!	#NULL!	#NULL!	#NULL!	#NULL!	#NULL!	#NULL!	#NULL!	#NULL!	#NULL!
26	1	#NULL!	1	2	#NULL!	#NULL!	2	#NULL!	2	1	1	1	2	#NULL!	#NULL!	1	2	1	1	2	2	0	#NULL!	#NULL!	2	1	2	#NULL!	#NULL!	#NULL!	#NULL!	1	#NULL!	1	1	1	1	1	#NULL!	#NULL!	#NULL!	#NULL!	#NULL!	#NULL!	#NULL!	#NULL!	#NULL!	#NULL!	#NULL!
27	1	34	1	2	3	#NULL!	#NULL!	#NULL!	2	1	1	#NULL!	#NULL!	#NULL!	#NULL!	#NULL!	#NULL!	#NULL!	#NULL!	#NULL!	#NULL!	0	#NULL!	#NULL!	#NULL!	#NULL!	#NULL!	#NULL!	#NULL!	#NULL!	#NULL!	#NULL!	#NULL!	#NULL!	#NULL!	#NULL!	#NULL!	#NULL!	#NULL!	#NULL!	#NULL!	#NULL!	#NULL!	#NULL!	#NULL!	#NULL!	#NULL!	#NULL!	#NULL!
28	1	59	1	1	18	#NULL!	#NULL!	#NULL!	2	1	2	#NULL!	#NULL!	#NULL!	#NULL!	#NULL!	#NULL!	#NULL!	#NULL!	#NULL!	#NULL!	0	#NULL!	#NULL!	#NULL!	#NULL!	#NULL!	#NULL!	#NULL!	#NULL!	#NULL!	#NULL!	#NULL!	#NULL!	#NULL!	#NULL!	#NULL!	#NULL!	#NULL!	#NULL!	#NULL!	#NULL!	#NULL!	#NULL!	#NULL!	#NULL!	#NULL!	#NULL!	#NULL!
29	1	65	1	2	30	1	1	1	1	1	1	2	1	#NULL!	#NULL!	1	1	#NULL!	#NULL!	#NULL!	#NULL!	1	1	#NULL!	1	1	1	#NULL!	1	1	1	2	1	2	1	1	1	1	1	1	1	2	1	1	1	1	1	1	2
30	1	65	1	2	30	#NULL!	#NULL!	#NULL!	1	1	#NULL!	1	2	#NULL!	#NULL!	1	2	2	1	1	2	0	#NULL!	#NULL!	#NULL!	2	2	#NULL!	#NULL!	#NULL!	#NULL!	2	#NULL!	#NULL!	1	1	1	1	#NULL!	#NULL!	#NULL!	#NULL!	#NULL!	#NULL!	#NULL!	#NULL!	#NULL!	#NULL!	#NULL!
31	1	63	1	2	29	#NULL!	#NULL!	#NULL!	1	1	1	1	2	#NULL!	#NULL!	#NULL!	2	2	1	2	1	0	#NULL!	#NULL!	#NULL!	#NULL!	#NULL!	#NULL!	#NULL!	#NULL!	#NULL!	#NULL!	#NULL!	#NULL!	1	1	1	1	#NULL!	1	1	1	#NULL!	#NULL!	#NULL!	#NULL!	#NULL!	#NULL!	#NULL!
32	1	63	1	2	29	1	1	1	1	1	1	1	2	#NULL!	#NULL!	1	2	2	2	2	1	0	1	2	1	2	2	#NULL!	1	1	1	1	1	1	1	1	2	2	2	1	2	1	2	2	2	1	2	2	2
33	1	35	1	1	1	#NULL!	#NULL!	#NULL!	2	1	1	1	2	#NULL!	#NULL!	#NULL!	#NULL!	#NULL!	#NULL!	#NULL!	#NULL!	0	#NULL!	#NULL!	#NULL!	#NULL!	#NULL!	#NULL!	#NULL!	#NULL!	#NULL!	#NULL!	#NULL!	#NULL!	#NULL!	#NULL!	#NULL!	#NULL!	#NULL!	#NULL!	#NULL!	#NULL!	#NULL!	#NULL!	#NULL!	#NULL!	#NULL!	#NULL!	#NULL!
34	1	49	2	1	12	1	1	1	1	1	1	1	2	#NULL!	#NULL!	2	1	#NULL!	#NULL!	#NULL!	#NULL!	1	1	#NULL!	1	1	2	#NULL!	1	#NULL!	1	1	1	2	2	1	1	2	2	2	1	2	2	2	2	1	2	2	1
35	1	35	2	1	#NULL!	#NULL!	#NULL!	#NULL!	2	1	1	1	2	#NULL!	#NULL!	#NULL!	#NULL!	#NULL!	#NULL!	#NULL!	#NULL!	0	#NULL!	#NULL!	#NULL!	#NULL!	#NULL!	#NULL!	#NULL!	#NULL!	#NULL!	#NULL!	#NULL!	#NULL!	#NULL!	#NULL!	#NULL!	#NULL!	#NULL!	#NULL!	#NULL!	#NULL!	#NULL!	#NULL!	#NULL!	#NULL!	#NULL!	#NULL!	#NULL!
36	1	#NULL!	1	2	1	#NULL!	#NULL!	#NULL!	2	1	1	#NULL!	#NULL!	#NULL!	#NULL!	#NULL!	#NULL!	#NULL!	#NULL!	#NULL!	#NULL!	0	#NULL!	#NULL!	#NULL!	#NULL!	#NULL!	#NULL!	#NULL!	#NULL!	#NULL!	#NULL!	#NULL!	#NULL!	#NULL!	#NULL!	#NULL!	#NULL!	#NULL!	#NULL!	#NULL!	#NULL!	#NULL!	#NULL!	#NULL!	#NULL!	#NULL!	#NULL!	#NULL!
37	1	60	1	1	31	1	2	1	1	1	2	2	1	#NULL!	#NULL!	1	2	2	1	1	2	0	1	1	2	2	2	#NULL!	1	1	1	2	1	1	2	1	2	2	2	2	1	1	2	2	2	2	2	2	2
38	1	49	1	2	0.1	#NULL!	#NULL!	#NULL!	2	1	1	#NULL!	#NULL!	#NULL!	#NULL!	#NULL!	#NULL!	#NULL!	#NULL!	#NULL!	#NULL!	0	#NULL!	#NULL!	#NULL!	#NULL!	#NULL!	#NULL!	#NULL!	#NULL!	#NULL!	#NULL!	#NULL!	#NULL!	#NULL!	#NULL!	#NULL!	#NULL!	#NULL!	#NULL!	#NULL!	#NULL!	#NULL!	#NULL!	#NULL!	#NULL!	#NULL!	#NULL!	#NULL!
39	1	#NULL!	2	2	#NULL!	1	2	#NULL!	1	1	1	1	2	#NULL!	#NULL!	1	2	2	2	2	1	0	1	1	2	2	1	#NULL!	1	#NULL!	1	1	#NULL!	#NULL!	1	1	1	1	2	2	2	2	2	2	2	1	2	2	2
40	1	38	2	2	10	#NULL!	#NULL!	#NULL!	1	1	1	#NULL!	#NULL!	#NULL!	#NULL!	#NULL!	#NULL!	#NULL!	#NULL!	#NULL!	#NULL!	0	#NULL!	#NULL!	#NULL!	#NULL!	#NULL!	#NULL!	#NULL!	#NULL!	#NULL!	#NULL!	#NULL!	#NULL!	#NULL!	#NULL!	#NULL!	#NULL!	#NULL!	#NULL!	#NULL!	#NULL!	#NULL!	#NULL!	#NULL!	#NULL!	#NULL!	#NULL!	#NULL!
1	2	30	2	2	1	1	1	1	1	#NULL!	#NULL!	1	1	1	1	1	1	#NULL!	#NULL!	#NULL!	#NULL!	1	1	1	1	1	#NULL!	2	2	#NULL!	1	1	1	1	1	1	1	1	1	1	1	2	2	2	2	2	1	1	2
2	2	52	2	1	3	1	1	1	1	1	1	2	1	1	2	1	1	#NULL!	#NULL!	#NULL!	#NULL!	2	1	1	1	1	#NULL!	1	1	#NULL!	1	2	1	2	1	1	2	1	1	1	2	2	1	1	2	2	1	1	1
3	2	35	2	1	8	1	1	1	1	1	1	1	2	1	2	1	1	#NULL!	#NULL!	#NULL!	#NULL!	3	1	1	1	1	#NULL!	1	1	#NULL!	1	1	1	2	1	1	1	1	1	1	1	1	1	1	1	1	2	2	1
4	2	46	2	2	7	1	1	1	1	1	1	2	1	2	1	2	1	#NULL!	#NULL!	#NULL!	#NULL!	4	1	2	1	1	#NULL!	1	2	#NULL!	2	2	1	2	1	1	1	2	2	1	1	2	2	2	2	2	2	1	2
5	2	45	2	2	19	1	1	1	1	1	1	2	1	1	2	1	1	#NULL!	#NULL!	#NULL!	#NULL!	4	1	1	1	1	#NULL!	1	1	#NULL!	1	1	1	2	1	1	1	1	1	1	2	1	2	1	2	1	1	2	1
6	2	56	2	2	22	1	1	2	1	#NULL!	#NULL!	1	2	1	#NULL!	1	1	#NULL!	#NULL!	#NULL!	#NULL!	1	1	1	1	1	#NULL!	1	1	#NULL!	1	2	2	1	2	1	1	2	2	1	1	1	2	1	2	2	2	2	2
7	2	55	1	2	24	1	1	1	1	1	1	2	1	1	2	1	1	#NULL!	#NULL!	#NULL!	#NULL!	2	1	1	1	1	#NULL!	1	1	#NULL!	1	1	1	2	1	1	1	2	1	1	1	2	1	1	1	1	1	1	2
8	2	40	2	2	3	1	1	1	1	1	2	2	1	1	2	1	1	#NULL!	#NULL!	#NULL!	#NULL!	1	1	1	1	2	#NULL!	1	1	#NULL!	1	1	1	2	1	1	1	1	1	1	2	2	1	1	1	2	1	1	1
9	2	46	2	2	16	1	1	1	1	1	2	2	1	1	2	1	1	#NULL!	#NULL!	#NULL!	#NULL!	1	1	1	1	1	#NULL!	1	1	#NULL!	1	1	1	2	1	1	2	2	1	1	1	2	1	2	2	2	1	1	2
10	2	54	2	2	14	1	1	2	1	1	2	#NULL!	#NULL!	1	2	2	1	#NULL!	#NULL!	#NULL!	#NULL!	1	1	2	1	1	#NULL!	1	1	#NULL!	1	1	2	1	2	1	2	2	2	1	1	2	1	2	2	2	2	1	2
11	2	40	2	1	12	1	1	2	1	1	1	1	2	1	2	1	1	#NULL!	#NULL!	#NULL!	#NULL!	1	1	#NULL!	1	1	#NULL!	1	2	#NULL!	1	1	2	1	1	2	2	1	2	1	1	2	2	2	2	2	2	1	2
12	2	31	2	1	1	1	1	1	1	1	1	2	1	1	2	1	1	#NULL!	#NULL!	#NULL!	#NULL!	2	1	2	1	2	#NULL!	1	2	#NULL!	1	1	1	2	1	2	1	1	1	1	2	1	1	2	1	1	1	2	1
[truncated: 33 more columns]
