# Supplementary material for: Experiences of general practitioners, home care nurses, physiotherapists and seniors involved in a multidisciplinary home-based fall prevention programme: a mixed method study
Source: BMC Health Serv Res. 2016 Sep 5;16(1):469. doi: 10.1186/s12913-016-1719-5 (PMC5011799; doi:10.1186/s12913-016-1719-5)
Supplement: Additional file 4: — SPSS data file seniors. (XLS 19 kb) [file 12913_2016_1719_MOESM4_ESM.xls]

## Sheet: Datafile seniors
id	gruppe	alter	sex	standort	organisation	information	aufwand	a1	b1	a2	b2	c21	c22	a31	a32	a33	a34	b31	b32	b33	b34	b35	b36	c3	d3	e3	f3	a4	b4	c4	d4	e4	f4	g4	h4	i4	j4	k4	l4	m4	a5	b5	c5	d5	a6	b6	c6	d6
1	TN	72	2	1	1	1	1	2	1	1	1	1	2	2	1	2	2	1	2	2	1	2	1	2	2	1	1	2	1	1	2	1	2	1	1	1	2	2	2	1	2	2	1	2	2	1	1	2
2	TN	70	2	2	2	1	1	2	2	2	1	1	2	2	1	2	2	2	1	2	2	2	1	2	2	2	2	1	1	1	2	1	1	1	1	1	1	1	2	#NULL!	2	2	2	2	1	1	1	2
3	TN	67	2	1	1	1	1	2	1	1	1	1	2	2	1	2	2	1	2	2	1	2	2	1	2	2	1	2	1	1	2	1	1	1	1	1	1	1	2	#NULL!	2	2	#NULL!	1	2	2	1	#NULL!
4	TN	88.5	2	2	1	1	1	1	1	1	1	1	2	2	1	2	2	1	1	1	2	2	1	2	2	1	1	2	1	1	2	1	1	1	1	1	#NULL!	1	1	1	2	2	2	2	2	2	2	2
5	TN	80	2	2	1	1	1	2	2	1	1	1	2	2	2	1	2	2	1	2	1	2	2	2	2	2	2	2	1	1	2	1	1	1	2	#NULL!	1	1	1	1	2	2	2	1	2	2	1	2
6	TN	85	2	1	2	2	1	1	1	2	2	1	2	2	2	1	2	1	2	2	2	1	2	2	1	2	2	2	2	2	2	2	2	#NULL!	2	#NULL!	1	2	2	2	1	2	2	2	1	#NULL!	#NULL!	#NULL!
7	TN	84	2	2	1	1	1	2	2	1	1	1	2	2	2	1	2	1	2	2	1	2	2	2	2	#NULL!	1	2	1	1	2	1	2	#NULL!	1	#NULL!	#NULL!	#NULL!	#NULL!	1	2	2	2	2	2	2	1	2
8	TN	81	2	2	1	1	1	1	1	1	1	1	2	1	1	2	2	2	1	2	1	1	1	2	2	#NULL!	1	2	2	1	1	1	1	1	1	1	1	1	1	1	2	#NULL!	#NULL!	#NULL!	#NULL!	#NULL!	#NULL!	#NULL!
9	TN	84	2	2	1	1	1	1	2	1	1	1	2	2	1	2	2	1	1	2	2	2	1	2	2	2	1	2	1	1	2	1	#NULL!	#NULL!	2	#NULL!	#NULL!	#NULL!	#NULL!	#NULL!	#NULL!	#NULL!	#NULL!	#NULL!	2	#NULL!	#NULL!	2
10	TN	87	1	1	1	1	1	1	2	1	1	1	2	1	2	2	2	1	2	2	2	1	2	2	1	2	2	2	1	2	1	2	1	2	2	#NULL!	2	#NULL!	1	2	1	2	#NULL!	2	1	1	1	2
11	TN	84	2	2	1	1	1	2	1	1	1	1	2	2	1	2	2	2	1	2	2	2	2	2	2	1	#NULL!	2	#NULL!	1	2	1	#NULL!	#NULL!	1	1	1	2	2	1	2	2	2	2	2	2	1	2
12	TN	83	2	2	1	#NULL!	1	2	2	1	#NULL!	1	2	1	2	2	2	1	2	2	2	2	2	2	2	2	2	2	2	1	2	2	#NULL!	#NULL!	2	#NULL!	#NULL!	1	2	#NULL!	2	2	2	2	1	1	1	2
13	TN	74	2	2	1	1	1	1	1	1	1	1	2	2	1	2	2	2	2	1	2	2	2	#NULL!	#NULL!	2	2	2	1	2	2	1	1	1	2	#NULL!	1	1	1	1	1	2	1	1	1	2	1	2
14	TN	84	1	2	1	1	1	1	1	1	1	1	2	2	1	1	2	2	1	1	1	2	1	2	1	2	#NULL!	2	1	1	2	1	2	#NULL!	1	1	2	1	1	1	2	2	2	2	1	1	#NULL!	1
15	TN	75	1	2	1	1	1	2	2	1	1	1	2	2	2	1	2	2	1	2	1	2	2	2	1	1	1	2	1	1	1	1	1	1	1	1	1	1	1	1	1	1	2	1	2	2	1	2
16	TN	77	2	2	1	1	1	1	1	1	1	1	2	1	2	1	2	1	2	2	2	2	2	2	2	1	1	2	1	1	1	1	1	1	2	#NULL!	1	1	1	1	1	1	1	2	2	1	1	2
17	TN	79	1	2	1	1	1	1	2	1	1	1	2	1	2	2	2	1	2	2	1	2	2	2	2	1	1	2	1	1	2	1	1	1	1	1	1	1	1	1	1	1	1	2	1	1	1	2
